# Supplementary material for: A Comparison of Two Versions of the CRISPR-Sirius System for the Live-Cell Visualization of the Borders of Topologically Associating Domains
Source: Cells. 2024 Aug 27;13(17):1440. doi: 10.3390/cells13171440 (PMC11394217; doi:10.3390/cells13171440)
Supplement: Supplementary file 1 [file cells-13-01440-s001.zip]

Archive with 2 entries (2 files):
- Plasmid_sequences.zip
- Supplementary Figures.pdf
